# Supplementary material for: Synthesis of 2-Cyanobenzothiazoles via Pd-Catalyzed/Cu-Assisted C-H Functionalization/Intramolecular C-S Bond Formation from N-Arylcyanothioformamides
Source: Molecules. 2022 Dec 1;27(23):8426. doi: 10.3390/molecules27238426 (PMC9738468; doi:10.3390/molecules27238426)
Supplement: Supplementary file 1 [file molecules-27-08426-s001.zip]

Archive with 1 entries (1 files):
- molecules-2057792-supplementary.pdf
